# Supplementary material for: RNA-Seq Analysis of Differentiated Keratinocytes Reveals a Massive Response to Late Events during Human Papillomavirus 16 Infection, Including Loss of Epithelial Barrier Function
Source: J Virol. 2017 Nov 30;91(24):e01001-17. doi: 10.1128/JVI.01001-17 (PMC5709591; doi:10.1128/JVI.01001-17)
Supplement: Supplemental material [file JVI.01001-17_zjv024173172sd1.xlsx]

## Sheet: Sheet1
	Supplemental Table S1
	The top 966 gene expression changes (>log2=1.8)
	HPV-positive NIKS16 cells versus HPV-negative NIKS cells
	id	HPV16vsNIKS_foldChange	log2FoldChange
	VSIG8	0.00541124	-7.52983
	S100A12	0.00734743	-7.08854
	ALOX12B	0.00911328	-6.77781
	SPINK6	0.010405	-6.58659
	KRT2	0.0134223	-6.21923
	CRNN	0.0204651	-5.61069
	PSORS1C2	0.0233718	-5.41909
	C10orf99	0.0239653	-5.38291
	FAM25G	0.0242066	-5.36846
	GPR78	0.0253452	-5.30214
	MYO3B	0.0277591	-5.1709
	DSG4	0.0314579	-4.99044
	SH3BGRL	0.032333	-4.95085
	CYP27C1	0.0337622	-4.88845
	SLAMF7	0.0363374	-4.7824
	TMPRSS11D	0.036637	-4.77056
	LINC00482	0.0376654	-4.73062
	SPRR3	0.0380714	-4.71515
	CYP4F2	0.0387368	-4.69015
	SPRR1A	0.040184	-4.63724
	CYP2C18	0.0411022	-4.60464
	SPRR2E	0.0415887	-4.58766
	MST1P2	0.0459794	-4.44287
	ABCC2	0.046549	-4.42511
	CHRM3	0.0470546	-4.40952
	NHSL2	0.047566	-4.39392
	HSD17B2	0.0475691	-4.39383
	ENDOU	0.048099	-4.37785
	KCNS2	0.0484507	-4.36734
	CAPN14	0.0493141	-4.34186
	DSG1	0.0501374	-4.31797
	S100A8	0.0504631	-4.30863
	CYP1A1	0.0521513	-4.26115
	GAD1	0.0553767	-4.17458
	CEACAM5	0.0560497	-4.15715
	FLG	0.0563448	-4.14957
	SPRR2A	0.0572154	-4.12745
	SATB1	0.0577331	-4.11446
	GAST	0.0589371	-4.08468
	MSLNL	0.0593048	-4.07571
	IL36G	0.0593746	-4.07401
	PLA2G4E	0.059378	-4.07393
	SLC10A6	0.0602704	-4.05241
	ZNF843	0.0602841	-4.05208
	GSTM3P1	0.060289	-4.05196
	KLK12	0.0614778	-4.02379
	SPRR1B	0.0624652	-4.0008
	FABP4	0.0648817	-3.94604
	CLDN17	0.0677781	-3.88304
	LINC00516	0.0678189	-3.88217
	SPRR2B	0.0683552	-3.87081
	MMP10	0.0684073	-3.86971
	MEG3	0.0695689	-3.84541
	CHST2	0.0697467	-3.84173
	TLX2	0.0714047	-3.80784
	FBXO39	0.0714081	-3.80777
	CSMD3	0.0721664	-3.79253
	NLGN4Y	0.0729405	-3.77714
	NEURL	0.0732849	-3.77034
	FLG2	0.073313	-3.76979
	ATP6V0D2	0.0733142	-3.76976
	SPRR2D	0.0740055	-3.75622
	INE1	0.0743323	-3.74987
	CREB5	0.0753743	-3.72978
	CDH16	0.0754108	-3.72909
	ODZ2	0.076276	-3.71263
	FAM167A	0.0767166	-3.70432
	CYP1B1	0.0772208	-3.69487
	KYNU	0.077481	-3.69001
	RPTN	0.0783	-3.67484
	PDIA2	0.079744	-3.64848
	KIF21B	0.079783	-3.64777
	CCDC40	0.0797917	-3.64762
	ZDHHC8P1	0.0797961	-3.64754
	TMPRSS11F	0.0807888	-3.6297
	SNX18P16	0.0809969	-3.62599
	UPK1A	0.0813435	-3.61983
	SPINK7	0.0818512	-3.61085
	NEFL	0.0826407	-3.597
	STX1B	0.0838901	-3.57535
	SLC9A3	0.0847749	-3.56022
	MXRA8	0.0856661	-3.54513
	CSF2RB	0.086066	-3.53841
	TMPRSS11A	0.0860913	-3.53799
	SEMA5A	0.0868327	-3.52562
	FAM57B	0.0874934	-3.51468
	LENG8	0.0887176	-3.49464
	GGT1	0.0894063	-3.48348
	FAM25B	0.0903741	-3.46795
	ASPRV1	0.0903778	-3.46789
	NT5M	0.0904057	-3.46744
	CDHR1	0.0904112	-3.46735
	VIPR2	0.090428	-3.46709
	FAM71F2	0.0904391	-3.46691
	SLC40A1	0.0904503	-3.46673
	S100A9	0.0921661	-3.43962
	WNT11	0.0935066	-3.41879
	RBFOX3	0.0935484	-3.41814
	FBXL8	0.0937023	-3.41577
	MAPK15	0.0949596	-3.39654
	HSF4	0.0973489	-3.36069
	GDA	0.0983943	-3.34528
	NEFM	0.0984653	-3.34424
	FAM25HP	0.100421	-3.31586
	GRIN3B	0.10237	-3.28814
	KRT24	0.102957	-3.27989
	SAP25	0.104321	-3.2609
	ROS1	0.104322	-3.26089
	CCDC152	0.104358	-3.26038
	DSC1	0.105855	-3.23984
	THSD7A	0.108536	-3.20375
	IGF2BP1	0.108536	-3.20375
	ZNF736	0.108536	-3.20375
	NEAT1	0.111084	-3.17027
	ZDHHC11	0.112277	-3.15487
	SCN4B	0.113011	-3.14547
	SHOX2	0.113028	-3.14525
	SULT1C4	0.113028	-3.14525
	BDNF-AS1	0.113028	-3.14525
	CICP7	0.113037	-3.14514
	HMGB1P39	0.113045	-3.14503
	BOC	0.11306	-3.14484
	CYP4F3	0.114813	-3.12265
	DIP2C	0.115654	-3.11211
	KRT1	0.11598	-3.10805
	RDH12	0.116235	-3.10489
	RGS11	0.116628	-3.10002
	SLURP1	0.117056	-3.09473
	KIAA1239	0.117874	-3.08468
	PRKXP1	0.117945	-3.08381
	PLIN4	0.118826	-3.07308
	SERPINB3	0.11905	-3.07036
	GLTPP1	0.120543	-3.05238
	HMGN5	0.120583	-3.0519
	PLEKHG5	0.121402	-3.04214
	CCDC3	0.121481	-3.0412
	LAT	0.121482	-3.04119
	HEPHL1	0.122382	-3.03053
	COL5A3	0.123032	-3.02289
	GNRHR	0.123248	-3.02036
	FSCN2	0.123289	-3.01988
	SCXB	0.12331	-3.01964
	PAQR6	0.123492	-3.01751
	IFITM10	0.123608	-3.01615
	ANKRD35	0.123783	-3.01411
	SERPINB4	0.124435	-3.00653
	LENG8-AS1	0.125212	-2.99755
	C1orf145	0.126199	-2.98623
	ATP10B	0.126653	-2.98104
	IL36RN	0.127673	-2.96948
	MYO1G	0.129152	-2.95286
	UNC79	0.129175	-2.9526
	UFSP1	0.132321	-2.91788
	RRAD	0.132911	-2.91146
	KRT16	0.133437	-2.90577
	WFDC5	0.133666	-2.90329
	ALOXE3	0.133751	-2.90238
	BTBD19	0.134326	-2.89619
	CHAD	0.135613	-2.88244
	TRIM60P14	0.13565	-2.88204
	WNT3A	0.135663	-2.8819
	CCL20	0.137873	-2.85858
	SERPINB11	0.137906	-2.85825
	C19orf26	0.138226	-2.85489
	TMC8	0.139105	-2.84576
	MST1	0.139123	-2.84557
	MIAT	0.139131	-2.84548
	DFNB31	0.14132	-2.82296
	KRT10	0.141506	-2.82106
	TRPV3	0.142227	-2.81374
	KIFC2	0.142453	-2.81144
	HS3ST3A1	0.142709	-2.80885
	CARD11	0.14274	-2.80854
	IL1A	0.142762	-2.80832
	POU3F1	0.142788	-2.80805
	MIR181A2HG	0.142795	-2.80798
	DCST2	0.142797	-2.80796
	TGM1	0.143092	-2.80498
	ASMTL-AS1	0.143795	-2.79791
	EVPLL	0.144415	-2.7917
	PGLYRP4	0.145063	-2.78525
	NLRP3	0.145256	-2.78333
	FOXN1	0.146357	-2.77244
	LMF1	0.147095	-2.76518
	SGPP2	0.147517	-2.76105
	ZNF837	0.147972	-2.7566
	TNFRSF25	0.148869	-2.74788
	GREM1	0.149068	-2.74596
	SNED1	0.149691	-2.73994
	MMP13	0.149863	-2.73828
	FAM157C	0.150352	-2.73358
	KRT36	0.150611	-2.7311
	SPRR2C	0.150673	-2.73051
	AGBL4	0.150704	-2.73021
	CDH8	0.15072	-2.73006
	GOLGA8J	0.15072	-2.73006
	ASIC3	0.150725	-2.73001
	DHX58	0.150735	-2.72991
	HSPB3	0.150735	-2.72991
	HGF	0.150751	-2.72977
	SNX18P13	0.150751	-2.72977
	RASGEF1A	0.151034	-2.72706
	SLC28A3	0.151587	-2.72179
	BNIPL	0.152282	-2.71519
	RBP5	0.152816	-2.71013
	CCT7P1	0.152816	-2.71013
	CES3	0.15292	-2.70916
	PGLYRP3	0.152977	-2.70861
	LYNX1	0.153601	-2.70274
	NCF2	0.153849	-2.70041
	MAP1LC3A	0.15416	-2.6975
	DLX5	0.154388	-2.69536
	SLC26A9	0.154939	-2.69023
	SYT14	0.155004	-2.68962
	CDRT1	0.155021	-2.68947
	TLR7	0.155029	-2.68939
	GBP6	0.155818	-2.68207
	GOLGA8B	0.156305	-2.67756
	ENTPD3	0.156941	-2.67171
	SLFNL1	0.157277	-2.66862
	SPINK5	0.157397	-2.66752
	SRPK3	0.157732	-2.66446
	TNNT2	0.158747	-2.6552
	SLC27A6	0.159497	-2.6484
	FAM25A	0.159508	-2.6483
	RPS4XP16	0.159557	-2.64785
	FAM179A	0.159566	-2.64777
	ABCA10	0.159575	-2.6477
	MYOM3	0.159581	-2.64764
	GDF5	0.159592	-2.64754
	TMEM178	0.159592	-2.64754
	PFN1P6	0.159592	-2.64754
	TTLL3	0.159819	-2.64548
	ANO9	0.160565	-2.63877
	TSSK4	0.161486	-2.63052
	SDK2	0.161691	-2.62869
	GAB2	0.162703	-2.61969
	SHC4	0.162792	-2.61889
	S100A3	0.163237	-2.61496
	AGER	0.164414	-2.6046
	TMEM151B	0.164976	-2.59968
	FMO4	0.165413	-2.59585
	MASP2	0.165443	-2.59559
	NFKBIZ	0.167689	-2.57614
	MIRLET7DHG	0.167815	-2.57505
	GCNT4	0.168357	-2.5704
	CCDC78	0.168522	-2.56899
	TMPRSS11E	0.168963	-2.56522
	OPRL1	0.169457	-2.56101
	IL36B	0.169477	-2.56084
	SPRR2G	0.169477	-2.56084
	LINC00266-1	0.169496	-2.56067
	IPO9-AS1	0.169509	-2.56056
	DOCK3	0.169535	-2.56034
	KCNB1	0.169535	-2.56034
	SHC3	0.169555	-2.56017
	LRRK2	0.169562	-2.56012
	MMP23B	0.16957	-2.56005
	PDCD1LG2	0.169575	-2.56001
	TRAC	0.169575	-2.56001
	BMP4	0.169594	-2.55984
	UBE2L2	0.169594	-2.55984
	TET3	0.169747	-2.55854
	MALAT1	0.170106	-2.55549
	ATHL1	0.17053	-2.5519
	CYP4F11	0.171338	-2.54508
	RGL4	0.172646	-2.53411
	DMBT1	0.173165	-2.52978
	PLEKHN1	0.173379	-2.528
	FAM157B	0.173614	-2.52604
	IDUA	0.174466	-2.51898
	DQX1	0.174818	-2.51607
	GATSL1	0.174955	-2.51494
	ITGB1BP2	0.175039	-2.51425
	PRPS1P2	0.175039	-2.51425
	NEGR1	0.175042	-2.51423
	HTR7	0.176308	-2.50383
	ATP5G1P6	0.17694	-2.49867
	S100A1	0.177335	-2.49545
	SH3D21	0.177618	-2.49315
	ADH7	0.177868	-2.49112
	S100A7A	0.178881	-2.48293
	C17orf109	0.179275	-2.47975
	CPNE7	0.179504	-2.47791
	TEX19	0.180733	-2.46807
	LY6G6C	0.18077	-2.46777
	TNFAIP3	0.180798	-2.46755
	POM121L9P	0.1808	-2.46753
	DIO1	0.1808	-2.46753
	FABP3	0.180822	-2.46735
	FOXC2	0.180822	-2.46735
	SCARF2	0.180822	-2.46735
	CCDC13	0.180822	-2.46735
	C11orf63	0.180834	-2.46726
	UPB1	0.180845	-2.46718
	ATP1A4	0.180845	-2.46718
	CNIH3	0.180845	-2.46718
	AARD	0.180845	-2.46718
	KCNG2	0.180867	-2.467
	GLYCTK-AS1	0.180867	-2.467
	WDR16	0.180889	-2.46682
	VN1R1	0.180889	-2.46682
	DNAH10OS	0.180889	-2.46682
	GABBR1	0.181364	-2.46304
	CAPN3	0.181666	-2.46064
	FAM25C	0.182142	-2.45686
	PMFBP1	0.182831	-2.45142
	BAI2	0.182859	-2.4512
	TSSK3	0.182916	-2.45075
	CLEC7A	0.183263	-2.44802
	EREG	0.183577	-2.44554
	PID1	0.184129	-2.44121
	DAPK1	0.184561	-2.43783
	TCHH	0.185756	-2.42852
	PCDHB14	0.185845	-2.42783
	PRDM1	0.186438	-2.42323
	LOR	0.186965	-2.41916
	ZNRD1-AS1	0.187073	-2.41833
	MMP3	0.187109	-2.41805
	GJB1	0.188428	-2.40791
	ABCA12	0.189029	-2.40332
	WFDC12	0.189148	-2.40242
	CHI3L1	0.189218	-2.40188
	IVL	0.189695	-2.39825
	CUL9	0.189704	-2.39818
	SPOCD1	0.189826	-2.39725
	PPP2R3B-AS1	0.190391	-2.39296
	ARHGAP30	0.190572	-2.39159
	C9orf163	0.191823	-2.38215
	LHX4	0.191938	-2.38129
	ALOX15B	0.192325	-2.37838
	LZTS1	0.192446	-2.37747
	PADI1	0.192702	-2.37556
	ABLIM2	0.193207	-2.37178
	LINC00458	0.193446	-2.37
	DLG2	0.193643	-2.36853
	PIPOX	0.193668	-2.36834
	OSCAR	0.193694	-2.36815
	VWA7	0.193732	-2.36786
	SLC13A2	0.193771	-2.36758
	C9orf106	0.193771	-2.36758
	SLC4A1	0.193796	-2.36739
	PRUNE2	0.193796	-2.36739
	WFIKKN1	0.193796	-2.36739
	CD8B	0.193796	-2.36739
	TAS2R15	0.193796	-2.36739
	PTPRN2	0.193822	-2.3672
	PKDCC	0.193822	-2.3672
	TMEM198B	0.194429	-2.36269
	KRT6B	0.195664	-2.35355
	THEM5	0.196334	-2.34862
	DISC1	0.19731	-2.34147
	GPR1	0.197548	-2.33972
	MIR205HG	0.197922	-2.337
	ERVW-1	0.198455	-2.33311
	RHBDL1	0.198536	-2.33253
	ANKRD33B	0.200052	-2.32155
	FGF1	0.20098	-2.31488
	MAP2K4P1	0.20098	-2.31488
	PCSK4	0.202436	-2.30446
	THBS3	0.202485	-2.30412
	ZNF117	0.202645	-2.30298
	EPHB6	0.202905	-2.30112
	FAM3D	0.202951	-2.3008
	ALS2CL	0.203037	-2.30019
	HRNR	0.203447	-2.29727
	EXTL3-AS1	0.203494	-2.29694
	MMP1	0.203511	-2.29682
	NYAP1	0.204661	-2.28869
	MAMDC4	0.204765	-2.28796
	XKRX	0.207341	-2.26992
	VNN2	0.208538	-2.26161
	UPK3B	0.208561	-2.26146
	PPP1R16B	0.208598	-2.2612
	TMPRSS11B	0.208598	-2.2612
	SLAMF8	0.208627	-2.261
	ABCA9	0.208642	-2.2609
	AADAC	0.208657	-2.26079
	SORBS2	0.208657	-2.26079
	RHD	0.208657	-2.26079
	TMEM220	0.208657	-2.26079
	BOK-AS1	0.208657	-2.26079
	SEMA6C	0.208677	-2.26066
	SLC26A1	0.208684	-2.26061
	KRT8P28	0.208687	-2.26059
	RNF224	0.208687	-2.26059
	SHISA6	0.208697	-2.26052
	FREM2	0.208717	-2.26038
	CBX3P1	0.208717	-2.26038
	SLCO4A1	0.209197	-2.25706
	RIMS3	0.209891	-2.25229
	GUSBP11	0.210033	-2.25132
	FAM125B	0.210276	-2.24965
	KRT17	0.210379	-2.24894
	SERPINB12	0.210616	-2.24731
	CDKL5	0.210788	-2.24613
	PGBD5	0.211367	-2.24218
	SRCIN1	0.211394	-2.24199
	MAPK8IP2	0.212735	-2.23287
	GJD3	0.212751	-2.23276
	A2ML1	0.212793	-2.23248
	DNAH1	0.212801	-2.23242
	FAM129A	0.213242	-2.22943
	CYP2W1	0.213545	-2.22739
	FAM211B	0.21374	-2.22607
	D2HGDH	0.213874	-2.22517
	DUOX2	0.213893	-2.22504
	CDNF	0.214172	-2.22316
	PILRA	0.214193	-2.22302
	CYP4F8	0.214193	-2.22302
	CASP1P2	0.214914	-2.21817
	RNF222	0.215257	-2.21587
	AMZ1	0.216896	-2.20492
	C20orf195	0.216928	-2.20471
	LIN7B	0.216968	-2.20444
	ZBTB37	0.217021	-2.20409
	FMO5	0.217024	-2.20407
	GNAO1	0.217419	-2.20145
	LINC00202	0.217839	-2.19866
	BAMBI	0.218261	-2.19587
	FAM116B	0.218282	-2.19574
	POU6F2	0.218298	-2.19563
	SLC26A11	0.219385	-2.18846
	XYLT1	0.219397	-2.18838
	ZBED6	0.219422	-2.18822
	PABPC1L	0.219662	-2.18664
	PNMA2	0.219954	-2.18473
	GOLGA8A	0.220095	-2.1838
	KIF26B	0.220858	-2.17881
	C1S	0.220939	-2.17828
	TBC1D3B	0.221415	-2.17518
	CLU	0.222244	-2.16979
	CHRNE	0.223346	-2.16265
	C11orf35	0.223992	-2.15848
	MYLK4	0.22419	-2.15721
	PTPN14	0.224328	-2.15632
	KLHL31	0.224352	-2.15616
	GLI4	0.225671	-2.14771
	MMP9	0.225686	-2.14761
	CYP24A1	0.225917	-2.14614
	CPZ	0.225934	-2.14603
	EPHX3	0.225951	-2.14592
	BAGE2	0.225986	-2.14569
	RAPGEF4	0.226021	-2.14547
	NHLH1	0.226021	-2.14547
	TNRC18P2	0.226021	-2.14547
	SNX25P1	0.226021	-2.14547
	BMS1P5	0.226039	-2.14536
	TMSB15B	0.226044	-2.14532
	FOLR3	0.226056	-2.14525
	AK8	0.226056	-2.14525
	YIPF7	0.226056	-2.14525
	HIST1H2BL	0.226056	-2.14525
	TMEM240	0.226056	-2.14525
	MSH5-SAPCD1	0.226056	-2.14525
	ADAMTS13	0.226082	-2.14508
	BRDT	0.226091	-2.14503
	AHSG	0.226091	-2.14503
	SCN3B	0.226091	-2.14503
	IDO2	0.226091	-2.14503
	FBXW10	0.226097	-2.14499
	KCNAB3	0.226105	-2.14494
	SPTBN5	0.226106	-2.14493
	HOXB3	0.226126	-2.1448
	FBXW12	0.226126	-2.1448
	DCDC5	0.226126	-2.1448
	IL3RA	0.226126	-2.1448
	PCDHB13	0.226126	-2.1448
	ALPK2	0.226126	-2.1448
	C1orf81	0.226126	-2.1448
	IL1B	0.226432	-2.14285
	DLX2	0.226775	-2.14066
	ECM1	0.227131	-2.1384
	NSUN5P1	0.227769	-2.13435
	KRT17P1	0.227891	-2.13359
	DCST1	0.228166	-2.13184
	CYP3A5	0.22851	-2.12967
	CCDC88B	0.228783	-2.12795
	GDPD2	0.229144	-2.12567
	GABRE	0.229165	-2.12554
	ADAM19	0.229884	-2.12102
	FCRLB	0.22989	-2.12099
	ZNF862	0.230348	-2.11811
	LPHN2	0.230636	-2.11631
	HOXC-AS1	0.230832	-2.11508
	C17orf107	0.231542	-2.11066
	CPM	0.231625	-2.11014
	MAPRE3	0.231726	-2.10951
	GLI2	0.231904	-2.1084
	PRKG1	0.232519	-2.10458
	BSN	0.232531	-2.1045
	MCF2	0.23255	-2.10439
	PLA2G6	0.233187	-2.10044
	LINC00174	0.233499	-2.09851
	C1orf204	0.233744	-2.097
	ADAMTSL1	0.234321	-2.09344
	APBB3	0.235186	-2.08812
	ACAP3	0.235409	-2.08676
	LINC00085	0.235885	-2.08385
	ITIH4	0.235929	-2.08358
	ITGA10	0.235941	-2.0835
	CR1	0.235948	-2.08346
	KRT6C	0.237745	-2.07251
	PPYR1	0.2379	-2.07158
	MUC1	0.239797	-2.06012
	EFNB3	0.240111	-2.05823
	GKN1	0.240978	-2.05303
	ZFYVE28	0.241027	-2.05273
	TNFRSF10C	0.241166	-2.0519
	FAM87A	0.241186	-2.05178
	C17orf77	0.241201	-2.05169
	HIST2H2BF	0.242937	-2.04135
	REL	0.244716	-2.03082
	RASSF5	0.244907	-2.02969
	SEMG2	0.246496	-2.02036
	GATS	0.246496	-2.02036
	MFAP4	0.246496	-2.02036
	LTC4S	0.246496	-2.02036
	TLCD2	0.246526	-2.02019
	LRRC7	0.246537	-2.02012
	Mar-04	0.246537	-2.02012
	LINC00176	0.246537	-2.02012
	GRID2IP	0.246537	-2.02012
	ZNF890P	0.246558	-2.02
	ATP6V1G2	0.246558	-2.02
	TEX22	0.246558	-2.02
	PSG8	0.246579	-2.01988
	OR1F1	0.246579	-2.01988
	LRRTM4	0.246579	-2.01988
	HIST1H2AL	0.246579	-2.01988
	FAM65C	0.24662	-2.01964
	SNX29P1	0.24662	-2.01964
	TTLL10	0.24662	-2.01964
	C1orf147	0.24662	-2.01964
	LMOD3	0.24662	-2.01964
	PI16	0.24662	-2.01964
	WDR72	0.24662	-2.01964
	CFL1P5	0.24662	-2.01964
	OSGEPL1-AS1	0.24662	-2.01964
	C4orf26	0.246641	-2.01951
	SH2D2A	0.246662	-2.01939
	TAS2R4	0.246662	-2.01939
	ABCA6	0.246662	-2.01939
	C1orf158	0.246662	-2.01939
	C9orf131	0.246662	-2.01939
	C5orf64	0.246662	-2.01939
	ZNF32-AS2	0.246662	-2.01939
	CRYZP1	0.246662	-2.01939
	PCDHA12	0.246662	-2.01939
	MAFB	0.246779	-2.01871
	C15orf62	0.247691	-2.01339
	LCN2	0.247989	-2.01165
	NBEAL2	0.248319	-2.00973
	JMJD7-PLA2G4B	0.248474	-2.00884
	DOCK8	0.249065	-2.00541
	PIK3C2G	0.250453	-1.99739
	MPP7	0.250642	-1.9963
	GALNT5	0.250828	-1.99523
	CYP4F12	0.251107	-1.99362
	FSTL4	0.251199	-1.9931
	C5orf46	0.251882	-1.98918
	NNAT	0.252354	-1.98648
	ZBTB7C	0.25238	-1.98633
	LAMB3	0.252606	-1.98504
	CES2	0.253488	-1.98001
	C19orf71	0.253513	-1.97987
	SCN9A	0.254237	-1.97575
	LDHD	0.254259	-1.97563
	CLCA4	0.254338	-1.97518
	AMT	0.254554	-1.97396
	OLR1	0.255264	-1.96994
	TOM1L2	0.255484	-1.9687
	MRAS	0.255909	-1.9663
	NFASC	0.256315	-1.96401
	SEC31B	0.257441	-1.95769
	ZNF503-AS2	0.257573	-1.95695
	NKAIN1	0.258281	-1.95298
	CACNA2D2	0.258327	-1.95273
	PYHIN1	0.258372	-1.95248
	KCND3	0.258418	-1.95222
	SLC22A18	0.258599	-1.95121
	PRR22	0.259223	-1.94773
	PLA2G4B	0.259577	-1.94577
	TTC22	0.259851	-1.94425
	LY6G5B	0.259944	-1.94373
	NCF1	0.260005	-1.94339
	ITIH5	0.260868	-1.93861
	ADAMTSL4	0.261051	-1.93759
	DGKQ	0.261193	-1.93681
	SLC25A45	0.261736	-1.93381
	CCDC69	0.262456	-1.92985
	POU5F1B	0.262496	-1.92963
	ZNF844	0.262543	-1.92938
	C1orf220	0.262558	-1.92929
	KRT16P3	0.262753	-1.92822
	RIC3	0.264643	-1.91788
	TMEM184A	0.264773	-1.91717
	GLTP	0.265522	-1.91309
	CATSPERG	0.265977	-1.91063
	VCAN	0.266447	-1.90808
	PLXNB3	0.266496	-1.90782
	GOLGA8IP	0.267498	-1.9024
	TLN2	0.269257	-1.89294
	IYD	0.269361	-1.89239
	RHPN1	0.269425	-1.89205
	ABCA1	0.270056	-1.88867
	CD74	0.2711	-1.8831
	HLA-DMA	0.2711	-1.8831
	ESR1	0.271142	-1.88288
	CXCR6	0.2712	-1.88257
	C9orf172	0.2712	-1.88257
	LINC00426	0.2712	-1.88257
	IGSF1	0.27125	-1.8823
	SYNE1	0.271257	-1.88227
	KLHL17	0.271267	-1.88222
	EGFEM1P	0.271284	-1.88212
	ART4	0.271301	-1.88204
	RSPH4A	0.271301	-1.88204
	PKDREJ	0.271301	-1.88204
	SPDYE1	0.271301	-1.88204
	CPB1	0.271301	-1.88204
	ANKRD30BL	0.271301	-1.88204
	TERF1P1	0.271301	-1.88204
	C11orf44	0.271301	-1.88204
	CYP4A11	0.271301	-1.88204
	C1orf191	0.271301	-1.88204
	MRPS18AP1	0.271301	-1.88204
	LINC00472	0.271301	-1.88204
	CLDN11	0.271313	-1.88197
	KLHL6	0.271313	-1.88197
	C19orf76	0.271317	-1.88195
	COL11A1	0.271351	-1.88177
	AKR7A2P1	0.271351	-1.88177
	IMMTP1	0.271351	-1.88177
	SLC12A6	0.271954	-1.87856
	SLC22A23	0.274298	-1.86618
	CYP2D7P1	0.27525	-1.86118
	ID2	0.275658	-1.85905
	ADAMTS4	0.27592	-1.85768
	GJB2	0.276202	-1.85621
	PGAM2	0.276779	-1.85319
	KANK4	0.27935	-1.83985
	ZBTB41	0.279526	-1.83895
	TECPR1	0.279736	-1.83786
	SLC22A20	0.279879	-1.83713
	C1orf170	0.27996	-1.83671
	ENGASE	0.280227	-1.83533
	ABHD12B	0.280237	-1.83528
	ZNF316	0.280638	-1.83322
	NEIL1	0.281814	-1.82718
	KRT20	0.282396	-1.82421
	STAG3	0.282572	-1.82331
	WNT2B	0.283372	-1.81923
	VWF	0.284117	-1.81544
	UBQLN4P1	0.284237	-1.81483
	ILDR1	0.284448	-1.81376
	FRMD3	0.285424	-1.80882
	MYO7B	0.285452	-1.80868
	FAM132A	0.285507	-1.8084
	NONOP2	0.285507	-1.8084
	FABP5P3	0.285535	-1.80826
	ANGPT2	0.285563	-1.80812
	ADAMTS14	0.285563	-1.80812
	C10orf11	0.285563	-1.80812
	SHE	0.285563	-1.80812
	C9orf47	0.285563	-1.80812
	SEPT7P6	0.285563	-1.80812
	MIOX	0.285577	-1.80805
	GULP1	0.285619	-1.80784
	IFIT5	3.50971	1.81135
	PLA2G2A	3.52166	1.81626
	PSMA6P2	3.53666	1.82239
	C16orf54	3.5417	1.82444
	ACOT1	3.55486	1.82979
	IRF1	3.55729	1.83078
	EPCAM	3.58135	1.8405
	SERPINF1	3.58272	1.84106
	SLC4A4	3.61467	1.85386
	RAB19	3.61467	1.85386
	MAT1A	3.61467	1.85386
	ARL2BPP10	3.61467	1.85386
	LDHAP3	3.61467	1.85386
	OASL	3.61515	1.85406
	PNCK	3.6169	1.85475
	ROPN1L	3.6169	1.85475
	BMP3	3.6169	1.85475
	EOMES	3.6169	1.85475
	CYS1	3.6169	1.85475
	SLC25A5P1	3.6169	1.85475
	HMGN2P4	3.6169	1.85475
	NPM1P12	3.61801	1.8552
	LRIG1	3.68212	1.88054
	FBP1	3.6974	1.88651
	KRT8	3.71199	1.89219
	VEPH1	3.72849	1.89859
	COL2A1	3.76799	1.91379
	CELF2	3.76972	1.91446
	FAM65B	3.78194	1.91913
	SLC25A38P1	3.7954	1.92425
	ATP5A1P2	3.79821	1.92532
	ACSS1	3.82154	1.93415
	CSF1	3.86102	1.94898
	LINC00539	3.8749	1.95416
	HOXB7	3.89001	1.95977
	NRG2	3.9183	1.97023
	PGAM1P2	3.9183	1.97023
	CXCL12	3.94105	1.97858
	H2AFZP3	3.95952	1.98533
	PPP1R3C	3.9872	1.99538
	GKAP1	3.98828	1.99577
	RGS16	4.01054	2.0038
	MARCKSL1	4.01072	2.00386
	GUCY1B3	4.03139	2.01128
	APLN	4.04391	2.01575
	ZAP70	4.0665	2.02379
	HNMT	4.0665	2.02379
	STXBP6	4.0665	2.02379
	RHOT1P2	4.0665	2.02379
	NEK2P4	4.0665	2.02379
	RNF2P1	4.0665	2.02379
	LINC00439	4.0665	2.02379
	BTNL9	4.06838	2.02445
	TOMM20L	4.06838	2.02445
	ZBTB32	4.07026	2.02512
	GRB10	4.07026	2.02512
	GNG11	4.07026	2.02512
	DPT	4.07026	2.02512
	CAPSL	4.07026	2.02512
	MMP16	4.07026	2.02512
	UBXN10	4.07026	2.02512
	ZCCHC18	4.07026	2.02512
	C12orf69	4.07026	2.02512
	CLDN24	4.07026	2.02512
	PLAC9	4.07026	2.02512
	DYNLL1P1	4.07026	2.02512
	TAS2R19	4.07026	2.02512
	TAF9BP1	4.07026	2.02512
	SETP20	4.07026	2.02512
	BTF3P13	4.07026	2.02512
	EZH2P1	4.07026	2.02512
	APOBEC3B	4.08452	2.03017
	C10orf31	4.09416	2.03357
	C15orf48	4.15454	2.05469
	HMGB1P4	4.19114	2.06734
	GATA6	4.19482	2.06861
	ATP1A2	4.21798	2.07655
	GLB1L2	4.21933	2.07701
	INHBB	4.21971	2.07714
	RASSF4	4.28845	2.10046
	BGN	4.29677	2.10325
	IFI44	4.31939	2.11083
	KIF5C	4.3384	2.11716
	NOVA1	4.34161	2.11823
	NGFR	4.36137	2.12478
	CGREF1	4.38933	2.134
	PPIAP16	4.42493	2.14566
	SIX1	4.42696	2.14632
	TMEM139	4.45091	2.1541
	CD6	4.46858	2.15982
	CAMK2A	4.51833	2.17579
	CYP4A22	4.51833	2.17579
	RET	4.51833	2.17579
	LMO1	4.51833	2.17579
	CHSY3	4.51833	2.17579
	PELI2	4.52019	2.17638
	HTRA3	4.52112	2.17668
	PCDH9	4.52112	2.17668
	ATP5G1P4	4.52112	2.17668
	LRRC26	4.54072	2.18292
	KRT8P3	4.54535	2.18439
	KRT8P33	4.5764	2.19421
	PLLP	4.58729	2.19764
	PROC	4.6625	2.2211
	SULT1E1	4.69034	2.22969
	SERPINF2	4.73093	2.24212
	CCL28	4.73856	2.24445
	HIST1H1B	4.74425	2.24618
	ADORA2A	4.74644	2.24685
	ODF3L1	4.74644	2.24685
	ETV1	4.7482	2.24738
	MAP7D2	4.80984	2.26599
	C5orf56	4.8222	2.26969
	FTLP2	4.82352	2.27009
	RNLS	4.84491	2.27647
	COL3A1	4.85426	2.27925
	GJC3	4.88251	2.28762
	CPVL	4.901	2.29308
	MPP2	4.92683	2.30066
	ABHD11-AS2	4.97323	2.31418
	MDH1B	5.03471	2.33191
	KCTD14	5.03571	2.3322
	RASGRF2	5.03738	2.33267
	H19	5.03758	2.33273
	EFCAB1	5.07711	2.34401
	RPL31P63	5.08695	2.3468
	CDH18	5.11083	2.35356
	FOXL2	5.12288	2.35696
	PLEKHB1	5.18268	2.3737
	SERPINA3	5.2806	2.4007
	PTCHD2	5.31954	2.4113
	VIM	5.39601	2.43189
	MEST	5.3991	2.43272
	TPO	5.422	2.43882
	OR2B6	5.422	2.43882
	RNASE1	5.422	2.43882
	TRPM1	5.422	2.43882
	SLC26A10	5.422	2.43882
	GATA4	5.422	2.43882
	KLRG1	5.422	2.43882
	NTRK3	5.422	2.43882
	TMEFF2	5.422	2.43882
	GRIP2	5.422	2.43882
	MYOZ3	5.422	2.43882
	OR51E2	5.422	2.43882
	NAALADL1	5.422	2.43882
	HIST1H1E	5.422	2.43882
	ITLN1	5.422	2.43882
	ACTBP7	5.422	2.43882
	KRT12	5.422	2.43882
	QRFP	5.422	2.43882
	SPOCK3	5.422	2.43882
	CLPSL2	5.422	2.43882
	SLC6A17	5.422	2.43882
	ANTXRL	5.422	2.43882
	LY6G5C	5.422	2.43882
	GAPDHP71	5.422	2.43882
	ACTG1P3	5.422	2.43882
	SLC25A51P1	5.422	2.43882
	LGALS8-AS1	5.422	2.43882
	LINC00466	5.422	2.43882
	MDC1-AS1	5.422	2.43882
	LINC00464	5.422	2.43882
	LINC00484	5.422	2.43882
	RPL21P40	5.422	2.43882
	STARD13-AS2	5.422	2.43882
	CD46P1	5.422	2.43882
	C5orf17	5.422	2.43882
	SPINLW1-WFDC6	5.422	2.43882
	HAUS1P1	5.422	2.43882
	ABCC6P1	5.422	2.43882
	PGAM1P5	5.422	2.43882
	CHEK2P2	5.422	2.43882
	EGR2	5.42534	2.43971
	SUN3	5.42534	2.43971
	NTRK2	5.42702	2.44016
	ASS1P10	5.42702	2.44016
	PTPN2P2	5.42702	2.44016
	ASS1P5	5.42702	2.44016
	CBX1P1	5.42702	2.44016
	FGF2	5.61861	2.49021
	KRT18P28	5.67131	2.50368
	RARRES1	5.72675	2.51772
	RPS3AP44	5.81389	2.5395
	FXYD6	5.87383	2.5543
	CBX3P5	5.87927	2.55564
	LMO2	5.90105	2.56097
	IFIT1	5.9834	2.58097
	AZGP1P1	6.0069	2.58662
	SNCAIP	6.07677	2.6033
	C7orf58	6.10257	2.60942
	RPL10L	6.1054	2.61008
	ART3	6.12119	2.61381
	MESP1	6.13391	2.61681
	ATP12A	6.17823	2.62719
	GABRP	6.24894	2.64361
	KRT18P32	6.32957	2.66211
	KRT8P36	6.32957	2.66211
	IFIT3	6.55973	2.71364
	MUC4	6.59012	2.7203
	PADI3	6.77254	2.7597
	TEK	6.7775	2.76075
	SCN5A	6.7775	2.76075
	GRIN3A	6.7775	2.76075
	UNC5C	6.77959	2.7612
	NR2E3	6.78377	2.76209
	ACHE	6.78377	2.76209
	SPATA6	6.78377	2.76209
	CD180	6.78377	2.76209
	GPR61	6.78377	2.76209
	C4orf47	6.78377	2.76209
	FMO9P	6.78377	2.76209
	GLDC	6.89153	2.78482
	MRAP2	6.93238	2.79335
	APOL3	7.01255	2.80994
	IFIT2	7.03581	2.81472
	ANKRD1	7.2329	2.85457
	CPA2	7.4587	2.89892
	PDK4	7.69758
	SLC7A7	7.87064	2.97648
	RERG	7.95619	2.99208
	TESC	8.133	3.02379
	ISM2	8.133	3.02379
	HIST1H3B	8.133	3.02379
	GNAZ	8.133	3.02379
	CLDN10	8.133	3.02379
	IFNK	8.133	3.02379
	MFSD7	8.133	3.02379
	C11orf86	8.133	3.02379
	RPRM	8.133	3.02379
	HUS1B	8.133	3.02379
	SP9	8.133	3.02379
	HMGN2P17	8.13551	3.02423
	KRT18P29	8.13676	3.02445
	NRN1	8.14053	3.02512
	RANP6	8.14053	3.02512
	SEPT7P8	8.14053	3.02512
	ACSL5	8.39161	3.06895
	KCNH2	9.04224	3.17668
	IGBP1-AS2	9.04224	3.17668
	WFDC2	9.07822	3.18241
	PSMB9	9.12188	3.18933
	MOGAT2	9.22081	3.20489
	VCAM1	9.49728	3.24751
	KRT18P25	9.49728	3.24751
	TIMP4	9.82965	3.29714
	PTGER2	9.89973	3.30739
	LRRC10B	9.94033	3.31329
	DENND2D	10.1365	3.34149
	SUSD3	10.1662	3.34572
	KDR	10.206	3.35134
	ALOX5AP	10.7243	3.42282
	LIMS2	10.844	3.43882
	ASIC4	10.844	3.43882
	C19orf77	10.844	3.43882
	APCS	10.844	3.43882
	CMPK2	10.844	3.43882
	SLC18A3	10.844	3.43882
	ZNF962P	10.844	3.43882
	LINC00346	10.844	3.43882
	IL22RA2	10.854	3.44016
	RARRES3	10.9826	3.45715
	BMP6	11.2343	3.48983
	STC1	11.3097	3.49949
	GFRA3	11.5217	3.52629
	CHAT	11.9736	3.58178
	LRRC32	12.2108	3.61008
	ZNF239	12.5413	3.64861
	AZGP1	12.6383	3.65973
	RTP4	12.6513	3.66122
	SPINLW1	13.555	3.76075
	CTCFL	13.555	3.76075
	MUC3A	13.6886	3.7749
	METTL7B	14.9105	3.89826
	KRT8P32	14.9105	3.89826
	KCNK2	15.3694	3.94199
	GNLY	16.266	4.02379
	PROM1	17.0168	4.08889
	CHDH	18.977	4.24618
	GRIK1	18.977	4.24618
	ANPEP	20.3438	4.34652
	OLFM4	21.1864	4.40507
	SCGB1A1	21.6792	4.43824
	PPP1R1B	22.2719	4.47715
	CAMK2B	28.3245	4.82398
	HEYL	29.821	4.89826
	CX3CL1	31.6478	4.98404
	EFHD1	31.8542	4.99341
	LEFTY1	38.5247	5.26771
	ASPN	38.6675	5.27305
	WNK2	38.8577	5.28013
	ELN	40.665	5.34572
	VTCN1	46.1186	5.52728
	MGP	46.8842	5.55103
	CLDN3	66.4195	6.05353
	ALPL	86.752	6.43882
